# Supplementary material for: Treatment of Cesarean Scar and Cervical Pregnancies Using the Ovum Aspiration Set for Intrachorial Methotrexate Injection as a Conservative, Fertility-Preserving Procedure
Source: Medicina (Kaunas). 2023 Apr 14;59(4):761. doi: 10.3390/medicina59040761 (PMC10143318; doi:10.3390/medicina59040761)
Supplement: Supplementary file 1 [file medicina-59-00761-s001.zip]

Archive with 1 entries (1 files):
- medicina-2307569-supplementary.pdf
